# Supplementary material for: Integrative taxonomy of a new species of planarian from the Lake Ohrid basin, including an analysis of biogeographical patterns in freshwater triclads from the Ohrid region (Platyhelminthes, Tricladida, Dugesiidae)
Source: Zookeys. 2013 Jun 28;(313):25–43. doi: 10.3897/zookeys.313.5363 (PMC3701229; doi:10.3897/zookeys.313.5363)
Supplement: XML Treatment for Dugesia superioris [file zookeys.313.5363-treatment1.xml]

<!DOCTYPE tp:taxon-treatment
  PUBLIC "-//TaxonX//DTD Taxonomic Treatment Publishing DTD v0 20100105//EN" "tax-treatment-NSO.dtd">
<tp:taxon-treatment xmlns:tp="http://www.plazi.org/taxpub"><tp:treatment-meta><mixed-citation publication-type="journal"><person-group><name><surname>Stocchino</surname><given-names>Giacinta Angela</given-names></name><name><surname>Sluys</surname><given-names>Ronald</given-names></name><name><surname>Deri</surname><given-names>Paolo</given-names></name><name><surname>Manconi</surname><given-names>Renata</given-names></name></person-group><article-title>Integrative taxonomy of a new species of planarian from the Lake Ohrid basin, including an analysis of biogeographical patterns in freshwater triclads from the Ohrid region (Platyhelminthes, Tricladida, Dugesiidae)</article-title><source>Zookeys</source><day>28</day><month>6</month><year>2013</year><volume>2013</volume><issue>313</issue><fpage>25</fpage><lpage>43</lpage><pub-id pub-id-type="doi">10.3897/zookeys.313.5363</pub-id></mixed-citation></tp:treatment-meta><tp:nomenclature><tp:taxon-name>
                            <tp:taxon-name-part taxon-name-part-type="genus">Dugesia</tp:taxon-name-part>
                            <tp:taxon-name-part taxon-name-part-type="species">superioris</tp:taxon-name-part>
                            <object-id xmlns:xlink="http://www.w3.org/1999/xlink" xlink:type="simple">urn:lsid:zoobank.org:act:E1A595E2-6466-4F59-99CF-3E846A545332</object-id>
                            <object-id xmlns:xlink="http://www.w3.org/1999/xlink" xlink:type="simple">http://species-id.net/wiki/Dugesia_superioris</object-id>
                        </tp:taxon-name><tp:taxon-authority>Stocchino &amp; Sluys</tp:taxon-authority><tp:taxon-status xmlns:xlink="http://www.w3.org/1999/xlink" xlink:type="simple">sp. n.</tp:taxon-status><xref ref-type="fig" rid="F1">Figs 1</xref><xref ref-type="fig" rid="F2"/><xref ref-type="fig" rid="F3"/><xref ref-type="fig" rid="F4">–4</xref><xref ref-type="table" rid="T1">; Table 1</xref></tp:nomenclature><tp:treatment-sec sec-type="Material examined"><title>Material examined.</title><p><bold>Holotype</bold>: ZMA V.Pl. 7153.1, Çërravë, Pogradec District (<named-content xmlns:xlink="http://www.w3.org/1999/xlink" content-type="dwc:verbatimCoordinates" xlink:type="simple">40°50'56"N, 20°42'60"E</named-content>), Lake Ohrid basin, Albania, August 1995, coll. P. Deri and N. Mazniku, one set of sagittal sections on 50 slides (stained in Harris’ haematoxylin-eosin).</p><p><bold>Paratypes</bold>: CGAS Pla 6. 1, ibid., sagittal sections on 43 slides (stained in Harris’ haematoxylin-eosin); CGAS Pla 6. 2, ibid., sagittal sections on 12 slides (stained in Mallory’s trichrome); CGAS Pla 6. 3 ibid., transverse sections on 135 slides (stained in Pasini’s reagent); ZMA V.Pl. 7153.2, ibid., transverse sections on 131 slides (stained in Harris’ haematoxylin-eosin); CGAS Pla 6. 4, ibid., transverse sections on 60 slides <!--PageBreak-->(stained in Harris’ haematoxylin-eosin); ZMA V.Pl. 7153.3, ibid., horizontal sections on 21 slides (stained in Harris’ haematoxylin-eosin).</p></tp:treatment-sec><tp:treatment-sec sec-type="Diagnosis"><title>Diagnosis.</title><p><italic><tp:taxon-name>Dugesia superioris</tp:taxon-name></italic> is characterized by the presence of the following features: dorsal course of the ejaculatory duct; subterminal opening of the ejaculatory duct; asymmetrical openings of the oviducts into the bursal canal; openings of vasa deferentia at halfway along the seminal vesicle; plump penis papilla; small diaphragm; triploid chromosome complement of 24 + 1B-chromosomes.</p></tp:treatment-sec><tp:treatment-sec sec-type="Description"><title>Description.</title><p>Body size of living fissiparous specimens ranged from 7–10 mm in length and 1.5–2 mm in width (<xref ref-type="fig" rid="F2">Fig. 2</xref>). Sexualized specimens were about 13–16 mm in length and about 3 mm in width. Two eyes are present in the middle of the head, and unpigmented auricular grooves are marginally placed just posteriorly to the eyes. The colour is uniformly brown dorsally, and pale ventrally.</p><p>Inner and outer pharyngeal musculature is bilayered, i.e. without an extra, third, outer longitudinal muscle layer. The ovaries are hyperplasic, with several scattered masses at a short distance behind the brain, filling up the entire dorso-ventral space. A degenerative condition is clearly evident in the ovaries, in that maturation of the oocytes is regular up to the beginning of the diplotene stage, whereas diplotenic oocytes show progressive cytoplasm vacuolation, followed by collapse of the entire cell content and by cell necrosis.</p><fig id="F2" position="float" orientation="portrait"><label>Figure 2.</label><caption><p><italic><tp:taxon-name>Dugesia superioris</tp:taxon-name></italic>. Habitus of a living fissiparous specimen.</p></caption><graphic xmlns:xlink="http://www.w3.org/1999/xlink" xlink:href="ZooKeys-313-025-g002.jpg" position="float" orientation="portrait" xlink:type="simple"/></fig><!--PageBreak--><p>The anterior portion of the infranucleated oviducts is expanded to form a seminal receptacle that arises in the middle of the ovarian masses at a poorly defined position, dependent upon the hyperplasic condition of the ovaries. The oviducts run ventrally in a caudal direction up to the vaginal area and open asymmetrically into the distal section of the bursal canal. The right oviduct opens dorsally to the left one. The latter opens very close to the point where the canal communicates with the common atrium (<xref ref-type="fig" rid="F3">Fig. 3</xref>). The very abundant shell glands open at the level of the left oviducal opening.</p><fig id="F3" position="float" orientation="portrait"><label>Figure 3.</label><caption><p><italic><tp:taxon-name>Dugesia superioris</tp:taxon-name></italic>. Holotype ZMA V.Pl. 7153.1, sagittal reconstruction of the copulatory apparatus (anterior to the left).</p></caption><graphic xmlns:xlink="http://www.w3.org/1999/xlink" xlink:href="ZooKeys-313-025-g003.jpg" position="float" orientation="portrait" xlink:type="simple"/></fig><p>The testes are situateddorsally and extend from just anterior to the ovaries to the posterior end of the body. The testes generally are under-developed in that the majority of germ cells are represented only by spermatogonia (ca. 90%). In only some specimens, and then in only a few follicles, mature sperms are present. However, in all cases anomalies were observed, such as irregularly shaped spermatids and spermatozoa. Vitellaria are located between the testes and the intestinal branches.</p><!--PageBreak--><p>The large sac-shaped copulatory bursa is lined by a columnar, glandular epithelium bearing basal nuclei and it is surrounded by a thin layer of muscles. From the mid-posterior wall of the bursa the bursal canal runs in a caudal direction, to the left of the copulatory apparatus. Posteriorly to the gonopore the bursal canal recurves antero-ventrally and, subsequently, opens into the posterior section of the atrium. The bursal canal is lined by a pleated epithelium with cylindrical, infranucleated, and ciliated cells and is surrounded by a thin, subepithelial layer of longitudinal muscles, followed by a thicker layer of circular muscle. Ectal reinforcement is absent (<xref ref-type="fig" rid="F3">Figs 3</xref>, <xref ref-type="fig" rid="F4">4C</xref>). At its distal section, near the atrium, the bursal canal shows several deep folds.</p><fig id="F4" position="float" orientation="portrait"><label>Figure 4.</label><caption><p><italic><tp:taxon-name>Dugesia superioris</tp:taxon-name></italic>. Photomicrographs of the copulatory apparatus. <bold>A</bold> Holotype ZMA V.Pl. 7153.1, sagittal section showing the penis bulb and the penis papilla with the ejaculatory duct <bold>B</bold> Paratype CGAS Pla 6. 3, transverse section of the penis papilla and the ejaculatory duct surrounded by numerous glands <bold>C</bold> Paratype CGAS Pla 6. 3, transverse section of the bursal canal.</p></caption><graphic xmlns:xlink="http://www.w3.org/1999/xlink" xlink:href="ZooKeys-313-025-g004.jpg" position="float" orientation="portrait" xlink:type="simple"/></fig><p>The moderately developed penis bulb, rich in glands, consists of intermingled longitudinal and circular muscle fibres. It houses an elongated seminal vesicle, which extends through the entire length of the penis bulb. The anterior half of the seminal vesicle is tubular in shape, while its distal, posterior section is considerably expanded.</p><p>The vasa deferentia penetrate the antero-lateral wall of the penis bulb and open separately and symmetrically into the seminal vesicle at a position about halfway along the vesicle. No spermiducal vesicles were observed in any of the specimens examined. The seminal vesicle, lined with a flat epithelium and surrounded in its distal, posterior section by layers of circular muscle fibres, opens into the ejaculatory duct via a small diaphragm. The latter, located at the base of the penis papilla, receives the openings of very abundant bulb glands. The blunt penis papilla is lined with an infranucleated epithelium that is underlain with a thin subepithelial layer of circular muscles fibres, followed by a layer of longitudinal muscle fibres.</p><p>The ejaculatory duct follows a dorsally displaced course through the penis papilla and has a sub-terminal opening. The spacious lumen of the ejaculatory duct is lined by a cuboidal, infranucleated epithelium that is surrounded by a layer of longitudinal musclesand receives the abundant secretion of penis papillaglands; in the majority <!--PageBreak-->of examined specimens the ejaculatory duct contained an empty spermatophore (<xref ref-type="fig" rid="F4">Fig. 4A, B</xref>). Both the bulb glands and the penis papilla glands secrete globules that stain purple in Pasini’s reagent (<xref ref-type="fig" rid="F4">Fig. 4B</xref>). The acentral, dorsally displaced ejaculatory duct <!--PageBreak-->makes the penis papilla asymmetrical, with the ventral part being thicker than the dorsal one (<xref ref-type="fig" rid="F3">Figs 3</xref>, <xref ref-type="fig" rid="F4">4A, B</xref>).</p><p>The genital atrium is lined by an infranucleated epithelium that is underlain by a subepithelial layer of circular muscle, followed by a layer of longitudinal muscle fibres. The common atrium communicates with a gonoduct that is lined by a columnar epithelium, which receives the openings of very abundant cement glands; the gonoduct communicates with the ventral gonopore (<xref ref-type="fig" rid="F3">Fig. 3</xref>).</p></tp:treatment-sec><tp:treatment-sec sec-type="Etymology"><title>Etymology.</title><p>The specific epithet is derived from the Latin <italic>superius</italic>, located at a higher position, and alludes to the dorsally displaced course of the ejaculatory duct in the penis papilla.</p></tp:treatment-sec><tp:treatment-sec sec-type="distribution"><title>Geographical distribution.</title><p>Known from the type locality and, most likely, also from a second Albanian locality, viz. Voskopojë (see below).</p><table-wrap id="T1" position="float" orientation="portrait"><label>Table 1.</label><caption><p>Checklist of <tp:taxon-name>Tricladida</tp:taxon-name> from the Lake Ohrid hydrographic basin.&lt;br/&gt;</p></caption><table><tbody><tr><th rowspan="1" colspan="1"><bold>Taxa</bold></th><th rowspan="1" colspan="1"><bold>Lacustrine habitat</bold></th><th rowspan="1" colspan="1"><bold>Adjacent waters of lake Ohrid</bold></th><th rowspan="1" colspan="1"><bold>Endemic species</bold></th><th rowspan="1" colspan="1"><bold>References</bold></th></tr><tr><td rowspan="1" colspan="1"><bold><tp:taxon-name>Dugesiidae</tp:taxon-name> Ball, 1974</bold></td><td rowspan="1" colspan="1"/><td rowspan="1" colspan="1"/><td rowspan="1" colspan="1"/><td rowspan="1" colspan="1"/></tr><tr><td rowspan="1" colspan="1"><bold><italic><tp:taxon-name>Dugesia</tp:taxon-name></italic> Girard, 1850</bold></td><td rowspan="1" colspan="1"/><td rowspan="1" colspan="1"/><td rowspan="1" colspan="1"/><td rowspan="1" colspan="1"/></tr><tr><td rowspan="1" colspan="1"><italic><tp:taxon-name>Dugesia superioris</tp:taxon-name></italic></td><td rowspan="1" colspan="1"><bold>_</bold></td><td rowspan="1" colspan="1">tributary rivulet</td><td rowspan="1" colspan="1">–</td><td rowspan="1" colspan="1">Present paper</td></tr><tr><td rowspan="1" colspan="1"><italic><tp:taxon-name>Dugesia</tp:taxon-name></italic> sp.</td><td rowspan="1" colspan="1"><bold>_</bold></td><td rowspan="1" colspan="1">Spring Elešec</td><td rowspan="1" colspan="1">?</td><td rowspan="1" colspan="1"><xref ref-type="bibr" rid="B31">Kenk 1978</xref></td></tr><tr><td rowspan="1" colspan="1"><italic><tp:taxon-name>Dugesia gonocephala</tp:taxon-name></italic> (Dugès, 1830)(?)</td><td rowspan="1" colspan="1"><bold>_</bold></td><td rowspan="1" colspan="1">tributary streams and the effluent Crni Drim River</td><td rowspan="1" colspan="1"><bold>_</bold></td><td rowspan="1" colspan="1"><xref ref-type="bibr" rid="B52">Stanković 1960</xref></td></tr><tr><td rowspan="1" colspan="1"><bold><italic><tp:taxon-name>Schmidtea</tp:taxon-name></italic> Ball, 1974</bold></td><td rowspan="1" colspan="1"/><td rowspan="1" colspan="1"/><td rowspan="1" colspan="1"/><td rowspan="1" colspan="1"/></tr><tr><td rowspan="1" colspan="1"><italic><tp:taxon-name>Schmidtea lugubris</tp:taxon-name></italic> (Schmidt, 1861)</td><td rowspan="1" colspan="1"><bold>_</bold></td><td rowspan="1" colspan="1">stagnant waters of the Ohrid region; drainage ditch at Teferić</td><td rowspan="1" colspan="1"><bold>_</bold></td><td rowspan="1" colspan="1"><xref ref-type="bibr" rid="B52">Stanković 1960</xref>; <xref ref-type="bibr" rid="B31">Kenk 1978</xref></td></tr><tr><td rowspan="1" colspan="1"><bold><tp:taxon-name>Dendrocoelidae</tp:taxon-name> Hallez, 1892</bold></td><td rowspan="1" colspan="1"/><td rowspan="1" colspan="1"/><td rowspan="1" colspan="1"/><td rowspan="1" colspan="1"/></tr><tr><td rowspan="1" colspan="1"><bold><italic><tp:taxon-name>Dendrocoelum</tp:taxon-name></italic> Örsted, 1844</bold></td><td rowspan="1" colspan="1"/><td rowspan="1" colspan="1"/><td rowspan="1" colspan="1"/><td rowspan="1" colspan="1"/></tr><tr><td rowspan="1" colspan="1"><italic><tp:taxon-name>Dendrocoelum adenodactylosum</tp:taxon-name></italic> (Stanković &amp; Komárek, 1927)</td><td rowspan="1" colspan="1">littoral, sublittoral, profundal zones</td><td rowspan="1" colspan="1">littoral cold springs; tributary streams; a tributary of the effluent  Crni Drim River</td><td rowspan="1" colspan="1"><bold>_</bold></td><td rowspan="1" colspan="1"><xref ref-type="bibr" rid="B54">Stanković and Komárek 1927</xref>; <xref ref-type="bibr" rid="B31">Kenk 1978</xref></td></tr><tr><td rowspan="1" colspan="1"><italic><tp:taxon-name>Dendrocoelum albidum</tp:taxon-name></italic> Kenk, 1978</td><td rowspan="1" colspan="1">sublittoral zone</td><td rowspan="1" colspan="1"><bold>_</bold></td><td rowspan="1" colspan="1"><bold>+</bold></td><td rowspan="1" colspan="1"><xref ref-type="bibr" rid="B31">Kenk 1978</xref></td></tr><tr><td rowspan="1" colspan="1"><italic><tp:taxon-name>Dendrocoelum cruciferum</tp:taxon-name></italic> (Stanković, 1969)</td><td rowspan="1" colspan="1">sublittoral zone</td><td rowspan="1" colspan="1"><bold>_</bold></td><td rowspan="1" colspan="1"><bold>+</bold></td><td rowspan="1" colspan="1"><xref ref-type="bibr" rid="B53">Stanković 1969</xref>; <xref ref-type="bibr" rid="B31">Kenk 1978</xref></td></tr><tr><td rowspan="1" colspan="1"><italic><tp:taxon-name>Dendrocoelum decoratum</tp:taxon-name></italic> Kenk, 1978</td><td rowspan="1" colspan="1">sublittoral and profundal zones</td><td rowspan="1" colspan="1"><bold>_</bold></td><td rowspan="1" colspan="1"><bold>+</bold></td><td rowspan="1" colspan="1"><xref ref-type="bibr" rid="B31">Kenk 1978</xref></td></tr><tr><td rowspan="1" colspan="1"><italic><tp:taxon-name>Dendrocoelum dorsivittatum</tp:taxon-name></italic> Kenk, 1978</td><td rowspan="1" colspan="1">profundal zone</td><td rowspan="1" colspan="1"><bold>_</bold></td><td rowspan="1" colspan="1"><bold>+</bold></td><td rowspan="1" colspan="1"><xref ref-type="bibr" rid="B31">Kenk 1978</xref></td></tr><tr><td rowspan="1" colspan="1"><italic><tp:taxon-name>Dendrocoelum jablanicense</tp:taxon-name></italic> (Stanković &amp; Komárek, 1927)</td><td rowspan="1" colspan="1"><bold>_</bold></td><td rowspan="1" colspan="1">Šum Spring; tributary streams</td><td rowspan="1" colspan="1"><bold>+</bold></td><td rowspan="1" colspan="1"><xref ref-type="bibr" rid="B54">Stanković and Komárek 1927</xref>; <xref ref-type="bibr" rid="B52">Stanković 1960</xref>; <xref ref-type="bibr" rid="B31">Kenk 1978</xref></td></tr><tr><td rowspan="1" colspan="1"><italic><tp:taxon-name>Dendrocoelum komareki</tp:taxon-name></italic> (Stanković, 1969)</td><td rowspan="1" colspan="1">sublittoral zone</td><td rowspan="1" colspan="1"><bold>_</bold></td><td rowspan="1" colspan="1"><bold>+</bold></td><td rowspan="1" colspan="1"><xref ref-type="bibr" rid="B53">Stanković 1969</xref>; <xref ref-type="bibr" rid="B31">Kenk 1978</xref></td></tr><tr><td rowspan="1" colspan="1"><italic><tp:taxon-name>Dendrocoelum lacteum</tp:taxon-name></italic> (Müller, 1774)</td><td rowspan="1" colspan="1">sublittoral and profundal zones</td><td rowspan="1" colspan="1">stagnant waters</td><td rowspan="1" colspan="1"><bold>_</bold></td><td rowspan="1" colspan="1"><xref ref-type="bibr" rid="B54">Stanković and Komárek 1927</xref>; <xref ref-type="bibr" rid="B2">Arndt 1938</xref>; <xref ref-type="bibr" rid="B52">Stanković 1960</xref>; <xref ref-type="bibr" rid="B31">Kenk 1978</xref></td></tr><tr><td rowspan="1" colspan="1"><italic><tp:taxon-name>Dendrocoelum lacustre</tp:taxon-name></italic> (Stanković, 1938)</td><td rowspan="1" colspan="1">sublittoral zone</td><td rowspan="1" colspan="1"><bold>_</bold></td><td rowspan="1" colspan="1"><bold>+</bold></td><td rowspan="1" colspan="1"><xref ref-type="bibr" rid="B51">Stanković 1938</xref>; <xref ref-type="bibr" rid="B53">Stanković 1969</xref>; <xref ref-type="bibr" rid="B31">Kenk 1978</xref></td></tr><tr><td rowspan="1" colspan="1"><italic><tp:taxon-name>Dendrocoelum lychnidicum</tp:taxon-name></italic> (Stanković, 1969)</td><td rowspan="1" colspan="1">sublittoral zone</td><td rowspan="1" colspan="1"><bold>_</bold></td><td rowspan="1" colspan="1"><bold>+</bold></td><td rowspan="1" colspan="1"><xref ref-type="bibr" rid="B53">Stanković 1969</xref>; <xref ref-type="bibr" rid="B31">Kenk 1978</xref></td></tr><tr><td rowspan="1" colspan="1"><italic><tp:taxon-name>Dendrocoelum maculatum</tp:taxon-name></italic> (Stanković &amp; Komárek, 1927)</td><td rowspan="1" colspan="1">littoral zone</td><td rowspan="1" colspan="1">tributary streams; littoral springs</td><td rowspan="1" colspan="1"><bold>+</bold></td><td rowspan="1" colspan="1"><xref ref-type="bibr" rid="B52">Stanković 1960</xref>; <xref ref-type="bibr" rid="B31">Kenk 1978</xref></td></tr><tr><td rowspan="1" colspan="1"><italic><tp:taxon-name>Dendrocoelum magnum</tp:taxon-name></italic> (Stanković, 1969)</td><td rowspan="1" colspan="1">sublittoral zone</td><td rowspan="1" colspan="1"><bold>_</bold></td><td rowspan="1" colspan="1"><bold>+</bold></td><td rowspan="1" colspan="1"><xref ref-type="bibr" rid="B53">Stanković 1969</xref>; <xref ref-type="bibr" rid="B31">Kenk 1978</xref></td></tr><tr><td rowspan="1" colspan="1"><italic><tp:taxon-name>Dendrocoelum minimum</tp:taxon-name></italic> Kenk, 1978</td><td rowspan="1" colspan="1">profundal zone</td><td rowspan="1" colspan="1"><bold>_</bold></td><td rowspan="1" colspan="1"><bold>+</bold></td><td rowspan="1" colspan="1"><xref ref-type="bibr" rid="B31">Kenk 1978</xref></td></tr><tr><td rowspan="1" colspan="1"><italic><tp:taxon-name>Dendrocoelum ochridense</tp:taxon-name></italic> (Stanković &amp; Komárek, 1927)</td><td rowspan="1" colspan="1">littoral, sublittoral, profundal zones</td><td rowspan="1" colspan="1"><bold>_</bold></td><td rowspan="1" colspan="1"><bold>+</bold></td><td rowspan="1" colspan="1"><xref ref-type="bibr" rid="B52">Stanković 1960</xref>; <xref ref-type="bibr" rid="B31">Kenk 1978</xref></td></tr><tr><td rowspan="1" colspan="1"><italic><tp:taxon-name>Dendrocoelum sanctinaumi</tp:taxon-name></italic> (Stanković &amp; Komárek, 1927)</td><td rowspan="1" colspan="1">littoral and sublittoral zones</td><td rowspan="1" colspan="1">tributary streams; littoral springs</td><td rowspan="1" colspan="1"><bold>+</bold></td><td rowspan="1" colspan="1"><xref ref-type="bibr" rid="B52">Stanković 1960</xref>; <xref ref-type="bibr" rid="B31">Kenk 1978</xref></td></tr><tr><td rowspan="1" colspan="1"><italic><tp:taxon-name>Dendrocoelum sinisai</tp:taxon-name></italic> Kenk, 1978</td><td rowspan="1" colspan="1">profundal zone</td><td rowspan="1" colspan="1"><bold>_</bold></td><td rowspan="1" colspan="1"><bold>+</bold></td><td rowspan="1" colspan="1"><xref ref-type="bibr" rid="B31">Kenk 1978</xref></td></tr><tr><td rowspan="1" colspan="1"><italic><tp:taxon-name>Dendrocoelum translucidum</tp:taxon-name></italic> Kenk, 1978</td><td rowspan="1" colspan="1">profundal zone</td><td rowspan="1" colspan="1"><bold>_</bold></td><td rowspan="1" colspan="1"><bold>+</bold></td><td rowspan="1" colspan="1"><xref ref-type="bibr" rid="B31">Kenk 1978</xref></td></tr><tr><td rowspan="1" colspan="1"><bold><tp:taxon-name>Planariidae</tp:taxon-name> Stimpson, 1857</bold></td><td rowspan="1" colspan="1"/><td rowspan="1" colspan="1"/><td rowspan="1" colspan="1"/><td rowspan="1" colspan="1"/></tr><tr><td rowspan="1" colspan="1"><bold><italic><tp:taxon-name>Crenobia</tp:taxon-name></italic> Kenk, 1930</bold></td><td rowspan="1" colspan="1"/><td rowspan="1" colspan="1"/><td rowspan="1" colspan="1"/><td rowspan="1" colspan="1"/></tr><tr><td rowspan="1" colspan="1"><italic><tp:taxon-name>Crenobia alpina montenegrina</tp:taxon-name></italic> (Mrázek, 1904)</td><td rowspan="1" colspan="1"><bold>_</bold></td><td rowspan="1" colspan="1">springs; tributary streams and the effluent Crni Drim River</td><td rowspan="1" colspan="1">_</td><td rowspan="1" colspan="1"><xref ref-type="bibr" rid="B54">Stanković and Komárek 1927</xref>; <xref ref-type="bibr" rid="B52">Stanković 1960</xref>; <xref ref-type="bibr" rid="B31">Kenk 1978</xref></td></tr><tr><td rowspan="1" colspan="1"><bold><italic><tp:taxon-name>Phagocata</tp:taxon-name></italic> Leidy, 1847</bold></td><td rowspan="1" colspan="1"/><td rowspan="1" colspan="1"/><td rowspan="1" colspan="1"/><td rowspan="1" colspan="1"/></tr><tr><td rowspan="1" colspan="1"><italic><tp:taxon-name>Phagocata maculata</tp:taxon-name></italic> (Stanković, 1938)</td><td rowspan="1" colspan="1">sublittoral zone</td><td rowspan="1" colspan="1">_</td><td rowspan="1" colspan="1"><bold>+</bold></td><td rowspan="1" colspan="1"><xref ref-type="bibr" rid="B51">Stanković 1938</xref>; <xref ref-type="bibr" rid="B52">Stanković 1960</xref>; <xref ref-type="bibr" rid="B31">Kenk 1978</xref></td></tr><tr><td rowspan="1" colspan="1"><italic><tp:taxon-name>Phagocata ochridana</tp:taxon-name></italic> (Stanković &amp; Komárek, 1927)</td><td rowspan="1" colspan="1">littoral, sublittoral, profundal zones</td><td rowspan="1" colspan="1">springs and pools</td><td rowspan="1" colspan="1"><bold>+</bold></td><td rowspan="1" colspan="1"><xref ref-type="bibr" rid="B54">Stanković and Komárek 1927</xref>; <xref ref-type="bibr" rid="B52">Stanković 1960</xref>; <xref ref-type="bibr" rid="B31">Kenk 1978</xref></td></tr><tr><td rowspan="1" colspan="1"><italic><tp:taxon-name>Phagocata stankovici</tp:taxon-name></italic> (Reisinger, 1960)</td><td rowspan="1" colspan="1">sublittoral and profundal zones</td><td rowspan="1" colspan="1">_</td><td rowspan="1" colspan="1"><bold>+</bold></td><td rowspan="1" colspan="1"><xref ref-type="bibr" rid="B45">Reisinger 1960</xref>; <xref ref-type="bibr" rid="B31">Kenk 1978</xref></td></tr><tr><td rowspan="1" colspan="1"><italic><tp:taxon-name>Phagocata undulata</tp:taxon-name></italic> (Stanković, 1960)</td><td rowspan="1" colspan="1">sublittoral zone</td><td rowspan="1" colspan="1">_</td><td rowspan="1" colspan="1"><bold>+</bold></td><td rowspan="1" colspan="1"><xref ref-type="bibr" rid="B52">Stanković 1960</xref>; <xref ref-type="bibr" rid="B31">Kenk 1978</xref></td></tr><tr><td rowspan="1" colspan="1"><bold><italic><tp:taxon-name>Planaria</tp:taxon-name></italic> Müller, 1776</bold></td><td rowspan="1" colspan="1"/><td rowspan="1" colspan="1"/><td rowspan="1" colspan="1"/><td rowspan="1" colspan="1"/></tr><tr><td rowspan="1" colspan="1"><italic><tp:taxon-name>Planaria torva</tp:taxon-name></italic> (Müller, 1774)</td><td rowspan="1" colspan="1"><bold>_</bold></td><td rowspan="1" colspan="1">only one specimen at the mouth of the Studenčišta brook</td><td rowspan="1" colspan="1"><bold>_</bold></td><td rowspan="1" colspan="1"><xref ref-type="bibr" rid="B52">Stanković 1960</xref>; <xref ref-type="bibr" rid="B31">Kenk 1978</xref></td></tr><tr><td rowspan="1" colspan="1"><bold><italic><tp:taxon-name>Polycelis</tp:taxon-name></italic> Ehrenberg, 1831</bold></td><td rowspan="1" colspan="1"/><td rowspan="1" colspan="1"/><td rowspan="1" colspan="1"/><td rowspan="1" colspan="1"/></tr><tr><td rowspan="1" colspan="1"><italic><tp:taxon-name>Polycelis tenuis</tp:taxon-name></italic> Ijima, 1884</td><td rowspan="1" colspan="1"><bold>_</bold></td><td rowspan="1" colspan="1">tributary streams</td><td rowspan="1" colspan="1">_</td><td rowspan="1" colspan="1"><xref ref-type="bibr" rid="B52">Stanković 1960</xref>; <xref ref-type="bibr" rid="B31">Kenk 1978</xref></td></tr></tbody></table></table-wrap></tp:treatment-sec><tp:treatment-sec><!--Section generated to contain objects referenced in tp:taxon-treatment.--><fig id="F1" position="float" orientation="portrait"><label>Figure 1.</label><caption><p>Geographic distribution of <italic><tp:taxon-name>Dugesia superioris</tp:taxon-name></italic> (indicated by an asterisk) and <italic><tp:taxon-name>Dugesia</tp:taxon-name></italic> sp. NMNH 55294 (indicated by black diamond) in the Lake Ohrid region.</p></caption><graphic xmlns:xlink="http://www.w3.org/1999/xlink" xlink:href="ZooKeys-313-025-g001.jpg" position="float" orientation="portrait" xlink:type="simple"/></fig></tp:treatment-sec><ref-list><ref id="B31"><mixed-citation xmlns:xlink="http://www.w3.org/1999/xlink" xlink:type="simple"><person-group><name name-style="western"><surname>Kenk</surname><given-names>R</given-names></name></person-group> (<year>1978</year>) <article-title>The planarians (Turbellaria: Tricladida Paludicola) of the Lake Ohrid in Macedonia.</article-title><source>Smithsonian Contributions to Zoology</source><volume>280</volume>: <fpage>1</fpage>-<lpage>56</lpage>. doi: <ext-link ext-link-type="uri" xlink:href="http://dx.doi.org/10.5479/si.00810282.280" xlink:type="simple">10.5479/si.00810282.280</ext-link></mixed-citation></ref><ref id="B52"><mixed-citation xmlns:xlink="http://www.w3.org/1999/xlink" xlink:type="simple"><person-group><name name-style="western"><surname>Stanković</surname><given-names>S</given-names></name></person-group> (<year>1960</year>) <source>The Balkan lake Ohrid and its living world.</source><publisher-name>Uitgeverij Dr Junk W</publisher-name>, <publisher-loc>Den Haag</publisher-loc>, <lpage>357</lpage> pp.</mixed-citation></ref><ref id="B54"><mixed-citation xmlns:xlink="http://www.w3.org/1999/xlink" xlink:type="simple"><person-group><name name-style="western"><surname>Stanković</surname><given-names>S</given-names></name><name name-style="western"><surname>Komárek</surname><given-names>J</given-names></name></person-group> (<year>1927</year>) <source>Die Süsswasser-Tricladen des Westbalkans und die zoogeographischen Probleme dieser Gegend. Zoologische Jahrbücher, Abteilung für Systematik 53: 591–674.</source></mixed-citation></ref><ref id="B53"><mixed-citation xmlns:xlink="http://www.w3.org/1999/xlink" xlink:type="simple"><person-group><name name-style="western"><surname>Stanković</surname><given-names>S</given-names></name></person-group> (<year>1969</year>) <article-title>Turbellariés Triclades endémiques nouveaux du lac d’Ohrid.</article-title><source>Archiv für Hydrobiologie</source><volume>65</volume>: <fpage>413</fpage>-<lpage>435</lpage>.</mixed-citation></ref><ref id="B2"><mixed-citation xmlns:xlink="http://www.w3.org/1999/xlink" xlink:type="simple"><person-group><name name-style="western"><surname>Arndt</surname><given-names>W</given-names></name></person-group> (<year>1938</year>) <article-title>Spongiologische Unterschungen am Ochridasee.</article-title><source>Archiv für Hydrobiologie</source><volume>34</volume>: <fpage>48</fpage>-<lpage>80</lpage>.</mixed-citation></ref><ref id="B51"><mixed-citation xmlns:xlink="http://www.w3.org/1999/xlink" xlink:type="simple"><person-group><name name-style="western"><surname>Stanković</surname><given-names>S</given-names></name></person-group> (<year>1938</year>) <article-title>Novi prilozi poznavanju endemičnih triklada Ohridskog jezera (Nouvelle contribution à la connaissance des Triclades endémiques du lac d’Ohrid).</article-title><source>Glasnik Skopskog Naučnog Drušva</source><volume>18</volume>: <fpage>1</fpage>-<lpage>12</lpage> [in Serbo-Croatian]</mixed-citation></ref><ref id="B45"><mixed-citation xmlns:xlink="http://www.w3.org/1999/xlink" xlink:type="simple"><person-group><name name-style="western"><surname>Reisinger</surname><given-names>E</given-names></name></person-group> (<year>1960</year>) <source>Vitale Nervenfärbungen bei Plathelminthen und ihre Abhängigkeit vom physiologischen Zustand des Organismus. Zeitschrift für wissenschaftliche Zoologie 164: 271–293.</source></mixed-citation></ref></ref-list></tp:taxon-treatment>
